# Supplementary material for: EEG Connectivity during Active Emotional Musical Performance
Source: Sensors (Basel). 2022 May 27;22(11):4064. doi: 10.3390/s22114064 (PMC9185252; doi:10.3390/s22114064)
Supplement: Supplementary file 1 [file sensors-22-04064-s001.zip]

Archive with 4 entries (4 files):
- Figure S1.jpg
- Figure S2.png
- Table S1.pdf
- Table S2.pdf
